# Supplementary material for: Evaluation of the fluorescent-thin layer chromatography (f-TLC) for the diagnosis of Buruli ulcer disease in Ghana
Source: PLoS One. 2022 Aug 2;17(8):e0270235. doi: 10.1371/journal.pone.0270235 (PMC9345483; doi:10.1371/journal.pone.0270235)
Supplement: S2 File — (XLSX) [file pone.0270235.s002.xlsx]

## Sheet: Total eligible patients (494)
No.	Unique identifier	Age	Gender	Clinical form(s)	Category	Specimen(s) type	PCR	f-TLC
1	0001-120314	62	F	U	III	SWAB	NEGATIVE	POSITIVE
2	0002-121014	9	M	U	I	SWAB	NEGATIVE	POSITIVE
3	0003-261114	11	M	N	I	FNA	POSITIVE	NEGATIVE
4	0004-261114	6	M	U	II	SWAB	POSITIVE	POSITIVE
5	0005-031214	16	M	U	II	SWAB	NEGATIVE	POSITIVE
6	0006-111214	21	F	U	II	SWAB	POSITIVE	POSITIVE
7	0007-111214	41	M	U	I	SWAB	NEGATIVE	POSITIVE
8	0008-140115	16	F	U	III	SWAB	POSITIVE	POSITIVE
9	0009-040115	35	F	U	I	SWAB	POSITIVE	POSITIVE
10	0010-140115	50	F	U	I	SWAB	POSITIVE	POSITIVE
11	0011-140115	55	F	U	III	SWAB	NEGATIVE	NEGATIVE
12	0012-210115	10	F	N	III	FNA	NEGATIVE	NEGATIVE
13	0013-210115	10	F	U	II	SWAB	POSITIVE	POSITIVE
14	0014-280115	40	F	U	I	SWAB	NEGATIVE	POSITIVE
15	0015-280115	10	M	U	N/A	SWAB	NEGATIVE	NEGATIVE
16	0016-280115	4	M	U	III	SWAB	NEGATIVE	POSITIVE
17	0017-180215	5	F	U	III	SWAB	POSITIVE	POSITIVE
18	0018-180215	38	M	U	II	SWAB	POSITIVE	NEGATIVE
19	0019-250215	1	F	N	I	FNA	NEGATIVE	NEGATIVE
20	0020-030415	39	F	U	I	SWAB	POSITIVE	POSITIVE
21	0021-030415	52	F	U	II	SWAB	POSITIVE	NEGATIVE
22	0022-110415	30	F	U	III	SWAB	POSITIVE	POSITIVE
23	0023-110415	20	F	U	II	SWAB	NEGATIVE	POSITIVE
24	0024-110415	35	F	U	I	SWAB	POSITIVE	POSITIVE
25	0025-150415	25	M	U	N/A	SWAB	NEGATIVE	NEGATIVE
26	0026-150415	50	F	U	III	SWAB	POSITIVE	NEGATIVE
27	0027-130515	9	F	U	II	SWAB	POSITIVE	POSITIVE
28	0028-050615	79	F	U	III	SWAB	POSITIVE	POSITIVE
29	0029-251115	30	F	U	II	SWAB	NEGATIVE	NEGATIVE
30	0030-090116	70	F	U	II	SWAB	POSITIVE	POSITIVE
31	0031-080316	40	M	U	II	SWAB	NEGATIVE	NEGATIVE
32	0032-180316	16	M	U	I	SWAB	POSITIVE	POSITIVE
33	0033-050416	76	M	U	I	SWAB	POSITIVE	POSITIVE
34	0034-050516	10	M	U	I	SWAB	NEGATIVE	NEGATIVE
35	0035-200516	27	M	U	I	SWAB	POSITIVE	POSITIVE
36	0036-240516	77	M	U	N/A	SWAB	NEGATIVE	POSITIVE
37	0037-220616	10	F	U	II	SWAB	POSITIVE	POSITIVE
38	0038-220616	48	M	U	II	FNA/SWAB	POSITIVE	POSITIVE
39	0039-290616	66	M	U	I	FNA/SWAB	POSITIVE	POSITIVE
40	0040-130716	53	M	U	III	SWAB	NEGATIVE	POSITIVE
41	0041-200716	66	F	U	II	SWAB	NEGATIVE	POSITIVE
42	0042-250716	59	F	U	II	SWAB	NEGATIVE	NEGATIVE
43	0043-270716	11	M	U	I	SWAB	NEGATIVE	POSITIVE
44	0044-290716	54	F	U	I	SWAB	POSITIVE	POSITIVE
45	0045-090816	52	F	U	I	SWAB	NEGATIVE	NEGATIVE
46	0046-110816	15	M	U	III	SWAB	NEGATIVE	NEGATIVE
47	0047-110816	31	F	U	I	SWAB	NEGATIVE	NEGATIVE
48	0048-170816	48	M	U	III	SWAB	POSITIVE	POSITIVE
49	0049-310816	46	M	U	III	SWAB	POSITIVE	POSITIVE
50	0050-310816	16	F	U	III	SWAB	POSITIVE	POSITIVE
51	0051-050916	6	F	U	N/A	SWAB	POSITIVE	POSITIVE
52	0052-110916	55	F	U	III	SWAB	NEGATIVE	NEGATIVE
53	0053-110916	19	F	U	III	SWAB	POSITIVE	NEGATIVE
54	0054-130916	29	F	U	II	SWAB	NEGATIVE	NEGATIVE
55	0055-140916	42	F	U	II	SWAB	POSITIVE	POSITIVE
56	0056-230916	50	M	U	I	SWAB	POSITIVE	NEGATIVE
57	0057-280916	86	F	U	I	FNA	POSITIVE	POSITIVE
58	0058-081016	5	F	U	I	SWAB	NEGATIVE	NEGATIVE
59	0059-201016	37	F	U	II	SWAB	NEGATIVE	NEGATIVE
60	0060-261016	65	F	U	II	SWAB	POSITIVE	POSITIVE
61	0061-261016	14	M	U	N/A	SWAB	POSITIVE	POSITIVE
62	0062-261016	83	M	U	II	SWAB	POSITIVE	POSITIVE
63	0063-051116	72	F	U	II	SWAB	POSITIVE	POSITIVE
64	0064-171116	38	F	U	I	SWAB	POSITIVE	NEGATIVE
65	0065-231116	8	M	U	N/A	SWAB	NEGATIVE	NEGATIVE
66	0066-301116	6	M	U	II	FNA/SWAB	NEGATIVE	POSITIVE
67	0067-301116	62	F	U	II	SWAB	NEGATIVE	NEGATIVE
68	0068-081216	66	F	U	I	SWAB	POSITIVE	POSITIVE
69	0069-081216	37	M	U	I	SWAB	POSITIVE	POSITIVE
70	0070-081216	28	F	U	I	SWAB	POSITIVE	POSITIVE
71	0071-151216	62	F	U	I	SWAB	NEGATIVE	NEGATIVE
72	0072-241216	85	F	U	II	SWAB	NEGATIVE	POSITIVE
73	0073-281216	41	F	U	I	SWAB	NEGATIVE	POSITIVE
74	0074-020117	58	M	U	I	SWAB	NEGATIVE	NEGATIVE
75	0075-030117	28	F	U	II	SWAB	POSITIVE	POSITIVE
76	0076-100117	41	F	U	II	SWAB	NEGATIVE	NEGATIVE
77	0077-160117	93	M	U	III	SWAB	NEGATIVE	NEGATIVE
78	0078-180116	9	M	U	III	SWAB	NEGATIVE	NEGATIVE
79	0079-180117	22	M	U	I	SWAB	NEGATIVE	NEGATIVE
80	0080-250117	54	M	U	II	SWAB	NEGATIVE	NEGATIVE
81	0081-250117	21	M	N	II	FNA	NEGATIVE	NEGATIVE
82	0082-250117	60	F	U	N/A	SWAB	POSITIVE	NEGATIVE
83	0083-250117	85	M	U	I	SWAB	NEGATIVE	NEGATIVE
84	0084-010217	10	F	U	N/A	SWAB	NEGATIVE	POSITIVE
85	0085-010217	49	F	U	II	SWAB	POSITIVE	NEGATIVE
86	0086-010217	18	M	U	II	SWAB	NEGATIVE	NEGATIVE
87	0087-020217	65	F	U	I	FNA	NEGATIVE	NEGATIVE
88	0088-170217	61	M	U	N/A	SWAB	POSITIVE	POSITIVE
89	0089-170217	41	F	U	III	SWAB	NEGATIVE	NEGATIVE
90	0090-170217	70	M	U	III	SWAB	NEGATIVE	POSITIVE
91	0091-170217	65	M	U	I	SWAB	POSITIVE	POSITIVE
92	0092-170217	67	F	U	II	SWAB	POSITIVE	NEGATIVE
93	0093-170217	78	F	U	III	SWAB	NEGATIVE	NEGATIVE
94	0094-170217	15	M	N	N/A	FNA	POSITIVE	POSITIVE
95	0095-150217	31	F	U	N/A	SWAB	NEGATIVE	NEGATIVE
96	0096-170217	24	F	U	II	SWAB	NEGATIVE	POSITIVE
97	0097-220217	35	M	U	II	SWAB	NEGATIVE	POSITIVE
98	0098-220217	40	F	U	I	SWAB	NEGATIVE	NEGATIVE
99	0099-230217	5	M	U	III	SWAB	NEGATIVE	NEGATIVE
100	0100-160217	29	F	U	I	SWAB	NEGATIVE	NEGATIVE
101	0101-160217	77	M	U	I	SWAB	NEGATIVE	POSITIVE
102	0102-020317	66	M	U	I	SWAB	NEGATIVE	NEGATIVE
103	0103-090317	4	M	U	I	SWAB	NEGATIVE	INCONCLUSIVE
104	0104-090317	70	M	U	N/A	SWAB	POSITIVE	POSITIVE
105	0105-150317	10	F	U	I	SWAB	NEGATIVE	NEGATIVE
106	0106-140317	50	F	U	III	SWAB	NEGATIVE	NEGATIVE
107	0107-120417	51	F	U	I	SWAB	POSITIVE	POSITIVE
108	0108-270317	6	M	U	II	SWAB	POSITIVE	POSITIVE
109	0109-120417	27	F	U	I	SWAB	NEGATIVE	NEGATIVE
110	0110-120417	24	M	U	II	SWAB	NEGATIVE	NEGATIVE
111	0111-030517	68	M	U	III	SWAB	NEGATIVE	NEGATIVE
112	0112-150517	60	F	U	II	SWAB	POSITIVE	NEGATIVE
113	0113-150517	35	F	U	III	SWAB	POSITIVE	NEGATIVE
114	0114-280417	67	M	U	III	SWAB	NEGATIVE	NEGATIVE
115	0115-120517	59	M	U	I	SWAB	POSITIVE	NEGATIVE
116	0116-240417	54	M	U	II	SWAB	NEGATIVE	NEGATIVE
117	0117-040517	62	M	U	N/A	SWAB	NEGATIVE	NEGATIVE
118	0118-170517	13	M	U	I	SWAB	POSITIVE	NEGATIVE
119	0119-170517	28	F	U	I	SWAB	POSITIVE	POSITIVE
120	0120-300517	67	F	U	II	SWAB	POSITIVE	NEGATIVE
121	0121-310517	30	F	U	I	SWAB	POSITIVE	NEGATIVE
122	0122-010617	45	F	U	I	SWAB	NEGATIVE	NEGATIVE
123	0123-010617	50	F	U	I	SWAB	POSITIVE	NEGATIVE
124	0124-050617	3	F	U	I	SWAB	NEGATIVE	NEGATIVE
125	0125-070617	45	F	U	I	SWAB	POSITIVE	NEGATIVE
126	0126-070617	7	M	U	III	SWAB	POSITIVE	NEGATIVE
127	0127-070617	28	M	U	II	SWAB	POSITIVE	NEGATIVE
128	0128-240617	28	F	U	III	SWAB	POSITIVE	NEGATIVE
129	0129-270617	55	F	U	II	SWAB	NEGATIVE	NEGATIVE
130	0130-070717	69	M	U	II	SWAB	POSITIVE	POSITIVE
131	0131-070717	57	M	U	II	SWAB	POSITIVE	POSITIVE
132	0132-120717	19	M	U	III	SWAB	NEGATIVE	NEGATIVE
133	0133-120717	70	M	U	II	SWAB	POSITIVE	POSITIVE
134	0134-120717	28	M	U	I	SWAB	NEGATIVE	NEGATIVE
135	0135-130717	13	F	U	II	SWAB	POSITIVE	POSITIVE
136	0136-250717	33	M	U	II	SWAB	NEGATIVE	NEGATIVE
137	0137-260717	13	F	U	III	SWAB	POSITIVE	POSITIVE
138	0138-090817	51	F	U	I	SWAB	NEGATIVE	NEGATIVE
139	0139-181017	51	M	U	N/A	SWAB	NEGATIVE	NEGATIVE
140	0140-181017	59	M	U	III	SWAB	NEGATIVE	NEGATIVE
141	0141-181017	81	F	U	N/A	SWAB	NEGATIVE	POSITIVE
142	0142-251017	26	F	U	III	SWAB	NEGATIVE	POSITIVE
143	0143-271117	38	F	U	III	SWAB	NEGATIVE	NEGATIVE
144	0144-301117	75	M	U	I	SWAB	NEGATIVE	NEGATIVE
145	0145-301117	51	F	U	I	SWAB	POSITIVE	NEGATIVE
146	0146-301117	6	F	U	N/A	SWAB	NEGATIVE	NEGATIVE
147	0147-061217	22	F	U	II	SWAB	NEGATIVE	NEGATIVE
148	0148-170118	23	M	U	II	SWAB	NEGATIVE	NEGATIVE
149	0149-120518	28	F	U	II	SWAB	NEGATIVE	NEGATIVE
150	0150-270618	70	M	U	II	SWAB	N/A	NEGATIVE
151	0151-280618	72	F	U	II	SWAB	N/A	NEGATIVE
152	0152-050718	59	M	U	N/A	SWAB	POSITIVE	POSITIVE
153	0153-110718	63	M	U	II	SWAB	N/A	NEGATIVE
154	0154-130718	53	F	U	III	SWAB	N/A	NEGATIVE
155	0155-160718	6	F	U	I	SWAB	N/A	NEGATIVE
156	0156-300718	27	M	U	N/A	SWAB	POSITIVE	POSITIVE
157	0157-080818	49	F	N	N/A	FNA	NEGATIVE	NEGATIVE
158	0158-080818	50	M	U	N/A	SWAB	NEGATIVE	NEGATIVE
159	0159-080818	31	F	U	I	SWAB	NEGATIVE	POSITIVE
160	0160-080818	60	M	U	III	SWAB	NEGATIVE	POSITIVE
161	0161-150818	46	F	U	II	SWAB	N/A	NEGATIVE
162	0162-150818	29	F	U	I	SWAB	N/A	NEGATIVE
163	0163-150818	70	M	U	II	SWAB	POSITIVE	POSITIVE
164	0164-220818	37	F	U	N/A	SWAB	N/A	NEGATIVE
165	0165-290818	9	F	U	N/A	SWAB	N/A	NEGATIVE
166	0166-120918	24	F	U	N/A	SWAB	N/A	NEGATIVE
167	0167-120918	61	M	U	N/A	SWAB	N/A	NEGATIVE
168	0168-190918	25	M	U	III	SWAB	POSITIVE	NEGATIVE
169	0169-260918	64	M	U	III	SWAB	POSITIVE	NEGATIVE
170	0170-051018	20	F	E/U	I	SWAB	NEGATIVE	NEGATIVE
171	0171-051018	16	F	E/U	II	SWAB	NEGATIVE	NEGATIVE
172	0172-101018	14	F	U	N/A	SWAB	NEGATIVE	NEGATIVE
173	0173-171018	55	F	U	II	SWAB	POSITIVE	POSITIVE
174	0174-171018	32	M	U	III	SWAB	NEGATIVE	POSITIVE
175	0175-221018	42	M	U	II	SWAB	NEGATIVE	NEGATIVE
176	0176-221018	46	N	U	III	SWAB	NEGATIVE	NEGATIVE
177	0177-221018	35	M	U	I	SWAB	NEGATIVE	NEGATIVE
178	0178-221018	70	F	U	II	SWAB	NEGATIVE	NEGATIVE
179	0179-221018	54	M	U	II	SWAB	NEGATIVE	NEGATIVE
180	0180-231018	70	M	U	II	SWAB	NEGATIVE	NEGATIVE
181	0181-231018	72	M	U	I	SWAB	NEGATIVE	NEGATIVE
182	0182-231018	75	F	U	II	SWAB	NEGATIVE	NEGATIVE
183	0183-231018	24	F	E/U	II	SWAB	NEGATIVE	NEGATIVE
184	0184-231018	80	F	U	II	SWAB	NEGATIVE	NEGATIVE
185	0185-231018	65	F	U	I	SWAB	NEGATIVE	NEGATIVE
186	0186-231018	69	M	U	I	SWAB	NEGATIVE	NEGATIVE
187	0187-241018	75	F	U	III	SWAB	NEGATIVE	NEGATIVE
188	0188-241018	48	F	U	II	SWAB	POSITIVE	NEGATIVE
189	0189-261018	35	M	U	III	SWAB	NEGATIVE	NEGATIVE
190	0190-261018	80	F	E/U	III	SWAB	POSITIVE	POSITIVE
191	0191-051118	11	F	U	III	SWAB	NEGATIVE	NEGATIVE
192	0192-051118	64	M	U	II	SWAB	N/A	INCONCLUSIVE
193	0193-061118	50	M	U	I	SWAB	NEGATIVE	NEGATIVE
194	0194-071118	12	F	U	II	SWAB	NEGATIVE	NEGATIVE
195	0195-071118	43	M	U	II	SWAB	NEGATIVE	POSITIVE
196	0196-071118	16	M	U	I	SWAB	NEGATIVE	POSITIVE
197	0197-071118	12	M	U	I	SWAB	NEGATIVE	NEGATIVE
198	0198-071118	38	F	U	N/A	SWAB	NEGATIVE	NEGATIVE
199	0199-071118	10	M	U	I	SWAB	NEGATIVE	NEGATIVE
200	0200-081118	19	F	U	I	SWAB	NEGATIVE	NEGATIVE
201	0201-081118	10	M	U	I	SWAB	NEGATIVE	NEGATIVE
202	0202-091118	37	M	U	N/A	SWAB	N/A	NEGATIVE
203	0203-091118	19	M	U	II	SWAB	POSITIVE	NEGATIVE
204	0204-101118	32	F	U	I	SWAB	POSITIVE	POSITIVE
205	0205-101118	45	M	U	II	SWAB	POSITIVE	POSITIVE
206	0206-121118	81	M	U	III	SWAB	POSITIVE	POSITIVE
207	0207-131118	77	M	U	I	SWAB	NEGATIVE	NEGATIVE
208	0208-131118	92	F	U	I	SWAB	NEGATIVE	NEGATIVE
209	0209-131118	65	F	U	I	SWAB	POSITIVE	POSITIVE
210	0210-131118	72	M	U	II	SWAB	NEGATIVE	NEGATIVE
211	0211-141118	71	M	U	I	SWAB	NEGATIVE	NEGATIVE
212	0212-141118	26	M	U	III	SWAB	NEGATIVE	NEGATIVE
213	0213-141118	41	M	U	I	SWAB	POSITIVE	POSITIVE
214	0214-141118	71	M	U	I	SWAB	NEGATIVE	NEGATIVE
215	0215-151118	10	F	U	I	SWAB	NEGATIVE	NEGATIVE
216	0216-151118	10	F	U	I	SWAB	NEGATIVE	NEGATIVE
217	0217-151118	40	M	U	II	SWAB	NEGATIVE	NEGATIVE
218	0218-161118	70	F	U	II	SWAB	NEGATIVE	NEGATIVE
219	0219-161118	49	F	U	II	SWAB	NEGATIVE	NEGATIVE
220	0220-161118	60	M	U	II	SWAB	NEGATIVE	NEGATIVE
221	0221-161118	54	M	U	II	SWAB	NEGATIVE	NEGATIVE
222	0222-161118	85	F	U	II	SWAB	NEGATIVE	NEGATIVE
223	0223-161118	83	M	U	II	SWAB	NEGATIVE	NEGATIVE
224	0224-171118	49	F	U	II	SWAB	NEGATIVE	NEGATIVE
225	0225-171118	11	M	U	II	SWAB	NEGATIVE	NEGATIVE
226	0226-171218	17	F	U	II	SWAB	NEGATIVE	NEGATIVE
227	0227-191118	68	M	U	III	SWAB	POSITIVE	POSITIVE
228	0228-191118	2	M	U	I	SWAB	NEGATIVE	NEGATIVE
229	0229-191118	42	F	E	II	SWAB	NEGATIVE	NEGATIVE
230	0230-201118	64	M	U	II	SWAB	NEGATIVE	NEGATIVE
231	0231-201118	56	M	U	I	SWAB	NEGATIVE	NEGATIVE
232	0232-201118	23	M	U	II	SWAB	NEGATIVE	NEGATIVE
233	0233-201118	57	F	U	II	SWAB	NEGATIVE	NEGATIVE
234	0234-201118	38	F	U	II	SWAB	NEGATIVE	NEGATIVE
235	0235-211118	43	F	U	I	SWAB	NEGATIVE	NEGATIVE
236	0236-221118	43	F	U	III	SWAB	NEGATIVE	NEGATIVE
237	0237-221118	93	F	U	III	SWAB	NEGATIVE	NEGATIVE
238	0238-221118	82	F	U	N/A	SWAB	NEGATIVE	NEGATIVE
239	0239-231118	82	F	U	III	SWAB	NEGATIVE	POSITIVE
240	0240-231118	80	F	U	III	SWAB	NEGATIVE	POSITIVE
241	0241-231118	83	F	U	II	SWAB	NEGATIVE	NEGATIVE
242	0242-231118	16	M	E/U	II	SWAB	POSITIVE	POSITIVE
243	0243-261118	94	M	U	I	SWAB	NEGATIVE	NEGATIVE
244	0244-261118	10	F	U	II	SWAB	NEGATIVE	POSITIVE
245	0245-261118	65	M	U	III	SWAB	NEGATIVE	NEGATIVE
246	0246-271118	65	F	U	III	SWAB	NEGATIVE	NEGATIVE
247	0247-271118	79	F	U	II	SWAB	NEGATIVE	NEGATIVE
248	0248-271118	30	F	U	II	SWAB	NEGATIVE	NEGATIVE
249	0249-271118	30	F	U	II	SWAB	NEGATIVE	NEGATIVE
250	0250-281118	60	F	U	III	SWAB	NEGATIVE	NEGATIVE
251	0251-281118	10	M	U	I	SWAB	POSITIVE	POSITIVE
252	0252-281118	63	M	U	II	SWAB	NEGATIVE	POSITIVE
253	0253-281118	35	F	U	N/A	SWAB	NEGATIVE	NEGATIVE
254	0254-281118	10	M	U	I	SWAB	POSITIVE	NEGATIVE
255	0255-291118	17	F	U	II	SWAB	NEGATIVE	POSITIVE
256	0256-291118	48	M	U	I	SWAB	POSITIVE	POSITIVE
257	0257-291118	42	M	U	I	SWAB	NEGATIVE	NEGATIVE
258	0258-291118	48	M	U	I	SWAB	POSITIVE	POSITIVE
259	0259-031218	64	F	U	II	SWAB	NEGATIVE	NEGATIVE
260	0260-301118	27	M	P/O	N/A	FNA	NEGATIVE	NEGATIVE
261	0261-031218	40	F	U	III	SWAB	N/A	INCONCLUSIVE
262	0262-031218	17	M	U	II	SWAB	NEGATIVE	NEGATIVE
263	0263-031218	36	M	U	I	SWAB	NEGATIVE	POSITIVE
264	0264-041218	68	F	U	III	SWAB	NEGATIVE	NEGATIVE
265	0265-051218	28	F	U	II	SWAB	NEGATIVE	NEGATIVE
266	0266-051218	81	M	U	I	SWAB	NEGATIVE	POSITIVE
267	0267-051218	30	M	U	II	SWAB	NEGATIVE	NEGATIVE
268	0268-051218	52	M	U	III	SWAB	NEGATIVE	POSITIVE
269	0269-141218	48	F	U	III	SWAB	NEGATIVE	NEGATIVE
270	0270-061218	54	F	U	III	SWAB	NEGATIVE	NEGATIVE
271	0271-141218	46	F	U	I	SWAB	NEGATIVE	NEGATIVE
272	0272-121218	43	M	U	III	SWAB	NEGATIVE	NEGATIVE
273	0273-121218	66	F	U	I	SWAB	POSITIVE	NEGATIVE
274	0274-121218	56	F	U	I	SWAB	NEGATIVE	NEGATIVE
275	0275-121218	44	F	U	II	SWAB	NEGATIVE	NEGATIVE
276	0276-121218	56	M	U	III	SWAB	NEGATIVE	NEGATIVE
277	0277-121218	38	M	U	II	SWAB	NEGATIVE	NEGATIVE
278	0278-131218	6	M	U	I	SWAB	NEGATIVE	NEGATIVE
279	0279-131218	11	M	U	II	SWAB	NEGATIVE	NEGATIVE
280	0280-131218	29	M	U	I	SWAB	POSITIVE	POSITIVE
281	0281-131218	7	M	U	I	SWAB	POSITIVE	POSITIVE
282	0282-131218	40	F	N	I	FNA	POSITIVE	POSITIVE
283	0283-131218	9	M	U	I	SWAB	NEGATIVE	NEGATIVE
284	0284-131218	11	M	U	I	SWAB	NEGATIVE	NEGATIVE
285	0285-131218	10	F	U	I	SWAB	NEGATIVE	NEGATIVE
286	0286-141218	10	M	U	III	SWAB	POSITIVE	POSITIVE
287	0287-141218	16	M	U	I	SWAB	NEGATIVE	NEGATIVE
288	0288-141218	24	F	U	II	SWAB	NEGATIVE	NEGATIVE
289	0289-121218	12	M	U	II	SWAB	NEGATIVE	NEGATIVE
290	0290-141218	60	F	U	N/A	SWAB	POSITIVE	POSITIVE
291	0291-061218	12	F	U	I	SWAB	POSITIVE	POSITIVE
292	0292-151218	12	M	U	III	SWAB	POSITIVE	POSITIVE
293	0293-171218	47	M	U	I	SWAB	NEGATIVE	NEGATIVE
294	0294-181218	45	F	U	II	SWAB	NEGATIVE	NEGATIVE
295	0295-211218	68	M	U	III	SWAB	NEGATIVE	NEGATIVE
296	0296-090119	17	M	U	III	SWAB	POSITIVE	POSITIVE
297	0297-160119	41	M	U	I	SWAB	NEGATIVE	NEGATIVE
298	0298-160119	20	M	U	III	SWAB	NEGATIVE	POSITIVE
299	0299-160119	39	F	U	II	SWAB	NEGATIVE	NEGATIVE
300	0300-160119	25	F	U	I	SWAB	NEGATIVE	NEGATIVE
301	0301-220119	46	F	U	III	SWAB	N/A	NEGATIVE
302	0302-220119	1	F	U	II	SWAB	N/A	NEGATIVE
303	0303-220119	34	F	U	III	SWAB	N/A	NEGATIVE
304	0304-280119	18	F	U	III	SWAB	N/A	NEGATIVE
305	0305-280119	21	M	U	II	SWAB	N/A	NEGATIVE
306	0306-290119	61	F	U	I	SWAB	NEGATIVE	INCONCLUSIVE
307	0307-300119	80	M	U	III	SWAB	NEGATIVE	POSITIVE
308	0308-300119	12	M	U	III	SWAB	NEGATIVE	NEGATIVE
309	0309-310119	14	F	U	III	SWAB	NEGATIVE	NEGATIVE
310	0310-310119	61	M	U	III	FNA	POSITIVE	POSITIVE
311	0311-060219	41	F	U	III	SWAB	NEGATIVE	NEGATIVE
312	0312-060219	42	M	U	III	SWAB	NEGATIVE	NEGATIVE
313	0313-070219	17	F	U	III	SWAB	NEGATIVE	NEGATIVE
314	0314-110219	36	F	U	N/A	SWAB	NEGATIVE	INCONCLUSIVE
315	0315-120219	43	M	U	I	SWAB	POSITIVE	POSITIVE
316	0316-120219	36	F	U	III	SWAB	POSITIVE	NEGATIVE
317	0317-130219	60	M	U/Q	II	SWAB	NEGATIVE	NEGATIVE
318	0318-130219	16	M	U	II	SWAB	NEGATIVE	NEGATIVE
319	0319-140219	12	F	U	I	SWAB	NEGATIVE	NEGATIVE
320	0320-140219	50	M	O	II	SWAB	NEGATIVE	NEGATIVE
321	0321-140219	46	F	U	I	SWAB	NEGATIVE	NEGATIVE
322	0322-140219	29	M	U	II	SWAB	NEGATIVE	NEGATIVE
323	0323-150219	39	M	U	III	SWAB	NEGATIVE	NEGATIVE
324	0324-150219	38	M	U	II	SWAB	NEGATIVE	NEGATIVE
325	0325-200219	60	M	U	III	SWAB	NEGATIVE	NEGATIVE
326	0326-200219	48	F	U	II	SWAB	POSITIVE	POSITIVE
327	0327-200219	81	M	U	II	SWAB	POSITIVE	NEGATIVE
328	0328-200219	11	F	U	III	SWAB	NEGATIVE	NEGATIVE
329	0329-200219	15	M	U	III	SWAB	NEGATIVE	POSITIVE
330	0330-200219	39	M	U	III	SWAB	POSITIVE	NEGATIVE
331	0331-021119	55	F		I	SWAB	NEGATIVE	NEGATIVE
332	0332-270219	86	F	E/U	I	SWAB	NEGATIVE	NEGATIVE
333	0333-280219	89	M	U	N/A	SWAB	NEGATIVE	NEGATIVE
334	0334-280219	50	F	E/U	II	SWAB	NEGATIVE	NEGATIVE
335	0335-110319	24	F	U	III	SWAB	POSITIVE	POSITIVE
336	0336-110319	11	F	U	III	SWAB	POSITIVE	POSITIVE
337	0337-210319	23	F	E/U	N/A	FNA	N/A	INCONCLUSIVE
338	0338-210319	40	M	U	III	SWAB	NEGATIVE	NEGATIVE
339	0339-290319	16	F	U	III	SWAB	NEGATIVE	NEGATIVE
340	0340-290319	55	F	U	III	SWAB	NEGATIVE	NEGATIVE
341	0341-290319	10	F	U	II	SWAB	NEGATIVE	NEGATIVE
342	0342-290319	83	M	U	II	SWAB	NEGATIVE	NEGATIVE
343	0343-290319	34		U	I	SWAB	NEGATIVE	NEGATIVE
344	0344-030419	77	F	U	II	SWAB	NEGATIVE	NEGATIVE
345	0345-170419	25	F	U	III	SWAB	NEGATIVE	NEGATIVE
346	0346-230419	33	F	U	I	SWAB	N/A	NEGATIVE
347	0347-240419	56	M	U	III	SWAB	N/A	NEGATIVE
348	0348-240419	47	M	U	III	SWAB	N/A	NEGATIVE
349	0349-240419	35	F	U	III	SWAB	NEGATIVE	NEGATIVE
350	0350-250419		F	U	N/A	SWAB	N/A	NEGATIVE
351	0351-020519	74	M	U	III	SWAB	N/A	NEGATIVE
352	0352-020519	51	F	U	III	SWAB	N/A	NEGATIVE
353	0353-020519	16	F	U	III	SWAB	N/A	NEGATIVE
354	0354-030519	3	M	U	I	SWAB	N/A	NEGATIVE
355	0355-080519	31	M	U	II	SWAB	NEGATIVE	NEGATIVE
356	0356-070519	71	F	U	III	SWAB	NEGATIVE	NEGATIVE
357	0357-080519	27	M	U	III	SWAB	POSITIVE	NEGATIVE
358	0358-060519	47	F	U	III	SWAB	NEGATIVE	NEGATIVE
359	0359-100519	50	M	U	N/A	SWAB	POSITIVE	POSITIVE
360	0360-160519	26	F	U	II	SWAB	N/A	NEGATIVE
361	0361-220519	24	F	U	III	SWAB	POSITIVE	NEGATIVE
362	0362-220519	32	M	U	II	SWAB	POSITIVE	NEGATIVE
363	0363-240519	N/A	M	U	II	SWAB	N/A	NEGATIVE
364	0364-240519	11	M	E/U	III	SWAB/FNA	POSITIVE	POSITIVE
365	0365-280519	59	F	U	II	SWAB	N/A	NEGATIVE
366	0366-100619	41	M	U	N/A	SWAB	N/A	NEGATIVE
367	0367-100619	80	M	U	N/A	SWAB	N/A	NEGATIVE
368	0368-100619	55	M	U	I	SWAB	N/A	NEGATIVE
369	0369-120619	30	M	U	I	SWAB	NEGATIVE	NEGATIVE
370	0370-120619	26	M	U	II	SWAB	POSITIVE	NEGATIVE
371	0371-120619	41	M	U	III	SWAB	NEGATIVE	NEGATIVE
372	0372-170619	26	F	U	N/A	SWAB	N/A	INCONCLUSIVE
373	0373-170619		F	U	II	SWAB	N/A	NEGATIVE
374	0374-200619	36	F	U	N/A	SWAB	POSITIVE	POSITIVE
375	0375-010809	48	F	U	N/A	SWAB	NEGATIVE	NEGATIVE
376	0376-070819	56	F	U	I	SWAB	POSITIVE	NEGATIVE
377	0377-100719	55	M	U	III	SWAB	N/A	NEGATIVE
378	0378-110719	38	M	U	II	SWAB	N/A	NEGATIVE
379	0379-150719	74	M	U	N/A	SWAB	NEGATIVE	NEGATIVE
380	0380-180719	31	M	E/U	I	SWAB	POSITIVE	POSITIVE
381	0381-240719	14	M	U	III	SWAB	NEGATIVE	NEGATIVE
382	0382-290719	62	F	U	I	SWAB	POSITIVE	NEGATIVE
383	0383-300719	10	F	U	I	SWAB	NEGATIVE	NEGATIVE
384	0384-310719	47	F	U	I	SWAB	POSITIVE	POSITIVE
385	0385-310719	48	F	U	I	SWAB	POSITIVE	NEGATIVE
386	0386-310719	47	F	U	I	SWAB	POSITIVE	NEGATIVE
387	0387-080819	26	M	U	II	SWAB	NEGATIVE	NEGATIVE
388	0388-080819	18	M	U	III	SWAB	NEGATIVE	NEGATIVE
389	0389-080819	33	F	N	N/A	FNA	NEGATIVE	NEGATIVE
390	0390-080819	48	M	U	I	SWAB	NEGATIVE	NEGATIVE
391	0391-080819	63	F	U	II	SWAB	NEGATIVE	NEGATIVE
392	0392-080819	15	M	U	I	SWAB	NEGATIVE	NEGATIVE
393	0393-080819	45	M	U	II	SWAB	POSITIVE	POSITIVE
394	0394-130819	16	F	U	III	SWAB	NEGATIVE	NEGATIVE
395	0395-130819	92	M	U	I	SWAB	NEGATIVE	NEGATIVE
396	0396-130819	92	F	U	II	SWAB	NEGATIVE	NEGATIVE
397	0397-140819	21	M	E	I	FNA	NEGATIVE	NEGATIVE
398	0398-140819	19	M	U	III	FNA	NEGATIVE	NEGATIVE
399	0399-190819	75	F	U	N/A	SWAB	POSITIVE	NEGATIVE
400	0400-190819	75	F	U	II	SWAB	POSITIVE	POSITIVE
401	0401-190819	86	F	U	II	SWAB	NEGATIVE	NEGATIVE
402	0402-220819	73	M	U	II	SWAB	NEGATIVE	NEGATIVE
403	0403-230819	8	M	U	II	SWAB	POSITIVE	POSITIVE
404	0404-250819	67	M	U	I	SWAB	NEGATIVE	NEGATIVE
405	0405-270819	39	F	U	I	SWAB	NEGATIVE	NEGATIVE
406	0406-280819	34	F	U	II	SWAB	NEGATIVE	NEGATIVE
407	0407-280819	56	M	U	N/A	SWAB	NEGATIVE	NEGATIVE
408	0408-091219	43	F	U	II	SWAB	NEGATIVE	NEGATIVE
409	0409-230919	7	M	U	I	SWAB	NEGATIVE	NEGATIVE
410	0410-250919	3	F	U	N/A	SWAB	POSITIVE	NEGATIVE
411	0411-250919	8	F	U	I	SWAB	POSITIVE	POSITIVE
412	0412-250919	8	F	U	II	SWAB	NEGATIVE	NEGATIVE
413	0413-250920	22	F	U	N/A	SWAB	POSITIVE	NEGATIVE
414	0414-260819	45	M	U	III	SWAB	NEGATIVE	NEGATIVE
415	0415-260919	40	F	U	II	SWAB	NEGATIVE	NEGATIVE
416	0416-270919	44	F	U	II	SWAB	NEGATIVE	NEGATIVE
417	0417-281019	36	F	U	I	SWAB	NEGATIVE	NEGATIVE
418	0418-281019	86	F	U	II	SWAB	NEGATIVE	NEGATIVE
419	0419-021119	6	M	U	I	SWAB	NEGATIVE	NEGATIVE
420	0420-281118	15	F	U	III	SWAB	NEGATIVE	NEGATIVE
421	0421-121119	39	F	U	III	SWAB	NEGATIVE	NEGATIVE
422	0422-111219	31	M	U	III	SWAB	NEGATIVE	NEGATIVE
423	0423-111219	82	M	U	I	SWAB	NEGATIVE	NEGATIVE
424	0424-131119	66	F	U	III	SWAB	POSITIVE	NEGATIVE
425	0425-191119	70	M	U	II	SWAB	NEGATIVE	NEGATIVE
426	0426-191119	50	F	U	I	SWAB	NEGATIVE	NEGATIVE
427	0427-191119	20	F	U	I	SWAB	NEGATIVE	NEGATIVE
428	0428-191119	35	F	U	II	SWAB	NEGATIVE	NEGATIVE
429	0429-201119	30	M	U	II	SWAB	NEGATIVE	NEGATIVE
430	0430-201119	40	M	U	II	SWAB	NEGATIVE	NEGATIVE
431	0431-261119	24	F	U	II	SWAB	NEGATIVE	NEGATIVE
432	0432-261119	14	M	U	N/A	SWAB	NEGATIVE	NEGATIVE
433	0433-261119	40	F	U	I	SWAB	NEGATIVE	NEGATIVE
434	0434-261119	86	F	U	I	SWAB	NEGATIVE	NEGATIVE
435	0435-261119	44	M	U	N/A	SWAB	NEGATIVE	NEGATIVE
436	0436-261119	76	M	U	N/A	SWAB	NEGATIVE	NEGATIVE
437	0437-261119	80	M	U	II	SWAB	NEGATIVE	NEGATIVE
438	0438-271119	23	M	U	I	SWAB	NEGATIVE	NEGATIVE
439	0439-271119	65	M	U	N/A	SWAB	NEGATIVE	NEGATIVE
440	0440-271119	53	M	U	II	SWAB	NEGATIVE	NEGATIVE
441	0441-271119	73	M	U	II	SWAB	NEGATIVE	NEGATIVE
442	0442-111219	12	M	U	I	SWAB	NEGATIVE	NEGATIVE
443	0443-161219	15	M	U	I	SWAB	NEGATIVE	N/A
444	0444-161219	75	M	U	I	SWAB	NEGATIVE	NEGATIVE
445	0445-161219	57	F	U	III	SWAB	NEGATIVE	NEGATIVE
446	0446-161219	67	M	U	III	SWAB	NEGATIVE	NEGATIVE
447	0447-181219	70	F	U	III	SWAB	NEGATIVE	NEGATIVE
448	0448-181219	72	M	U	III	SWAB	NEGATIVE	NEGATIVE
449	0449-181219	60	M	U	III	SWAB	NEGATIVE	NEGATIVE
450	0450-181219	75	M	U	II	SWAB	NEGATIVE	N/A
451	0451-211219	12	F	U	III	SWAB	NEGATIVE	NEGATIVE
452	0452-080120	40	F	U	N/A	SWAB	NEGATIVE	NEGATIVE
453	0453-020220	63	M	U	I	SWAB	NEGATIVE	NEGATIVE
454	0454-140220	30	M	U	II	SWAB	NEGATIVE	NEGATIVE
455	0455-140220	73	F	U	I	SWAB	NEGATIVE	NEGATIVE
456	0456-020320	50	M	U	I	SWAB	NEGATIVE	NEGATIVE
457	0457-030320	72	M	U	I	SWAB	NEGATIVE	NEGATIVE
458	0458-040320	54	M	U	I	SWAB	NEGATIVE	NEGATIVE
459	0459-050320	79	M	U	II	SWAB	NEGATIVE	NEGATIVE
460	0460-090320	62	M	U	I	SWAB	NEGATIVE	NEGATIVE
461	0461-090320	33	F	U	II	SWAB	NEGATIVE	NEGATIVE
462	0462-050320	75	M	U		SWAB	NEGATIVE	NEGATIVE
463	0463-310320	29	F	U	I	SWAB	NEGATIVE	NEGATIVE
464	0464-130420	46	M	U	II	SWAB	NEGATIVE	NEGATIVE
465	0465-130420	37	M	U	I	SWAB	NEGATIVE	NEGATIVE
466	0466-140420	70	F	U	II	SWAB	NEGATIVE	NEGATIVE
467	0467-150420	50	F	U	I	SWAB	NEGATIVE	NEGATIVE
468	0468-150420	70	M	U	I	SWAB	NEGATIVE	NEGATIVE
469	0469-150420	57	M	U	I	SWAB	NEGATIVE	NEGATIVE
470	0470-090520	30	F	U	I	SWAB	NEGATIVE	NEGATIVE
471	0471-080620	50	F	U	N/A	SWAB	NEGATIVE	NEGATIVE
472	0472-170620	59	F	U	N/A	SWAB	NEGATIVE	NEGATIVE
473	0473-170620	45	M	U	III	SWAB	POSITIVE	POSITIVE
474	0474-170620	66	F	U	III	SWAB	NEGATIVE	NEGATIVE
475	0475-170620	8	M	U	I	SWAB	NEGATIVE	NEGATIVE
476	0476-280620	34	F	U	II	SWAB	NEGATIVE	NEGATIVE
477	0477-280620	37	F	U	III	SWAB	NEGATIVE	NEGATIVE
478	0478-280620	72	M	U	II	SWAB	NEGATIVE	NEGATIVE
479	0479-280620	70	F	U	II	SWAB	NEGATIVE	NEGATIVE
480	0480-290620	56	F	U	I	SWAB	NEGATIVE	NEGATIVE
481	0481-290620	66	M	U	I	SWAB	NEGATIVE	NEGATIVE
482	0482-300620	19	M	U	III	SWAB	NEGATIVE	NEGATIVE
483	0483-150720	32	M	U	II	SWAB	N/A	NEGATIVE
484	0484-220720	61	M	U	III	SWAB	N/A	NEGATIVE
485	0485-010920	73	F	U	I	SWAB	NEGATIVE	NEGATIVE
486	0486-010920	43	F	U	I	SWAB	NEGATIVE	NEGATIVE
487	0487-010920	33	F	U	I	SWAB	NEGATIVE	NEGATIVE
488	0488-010920	37	F	U	II	SWAB	NEGATIVE	NEGATIVE
489	0489-010920	83	F	U	I	SWAB	NEGATIVE	NEGATIVE
490	0490-201020	9	F	U	I	SWAB	NEGATIVE	NEGATIVE
491	0491-181120	35	F	U	III	SWAB	NEGATIVE	NEGATIVE
492	0492-181120	58	M	U	I	SWAB	NEGATIVE	NEGATIVE
493	0493-091220	77	M	U	II	SWAB	POSITIVE	POSITIVE
494	0494-091220	49	M	U	N/A	SWAB	NEGATIVE	NEGATIVE

## Sheet: Final Analysis (449 patients)
No.	Unique identifier	Age	Gender	Clinical form(s)	Category	Specimen(s) type	PCR	f-TLC
1	0001-120314	62	F	U	III	SWAB	NEGATIVE	POSITIVE
2	0002-121014	9	M	U	I	SWAB	NEGATIVE	POSITIVE
3	0003-261114	11	M	N	I	FNA	POSITIVE	NEGATIVE
4	0004-261114	6	M	U	II	SWAB	POSITIVE	POSITIVE
5	0005-031214	16	M	U	II	SWAB	NEGATIVE	POSITIVE
6	0006-111214	21	F	U	II	SWAB	POSITIVE	POSITIVE
7	0007-111214	41	M	U	I	SWAB	NEGATIVE	POSITIVE
8	0008-140115	16	F	U	III	SWAB	POSITIVE	POSITIVE
9	0009-040115	35	F	U	I	SWAB	POSITIVE	POSITIVE
10	0010-140115	50	F	U	I	SWAB	POSITIVE	POSITIVE
11	0011-140115	55	F	U	III	SWAB	NEGATIVE	NEGATIVE
12	0012-210115	10	F	N	III	FNA	NEGATIVE	NEGATIVE
13	0013-210115	10	F	U	II	SWAB	POSITIVE	POSITIVE
14	0014-280115	40	F	U	I	SWAB	NEGATIVE	POSITIVE
15	0015-280115	10	M	U	N/A	SWAB	NEGATIVE	NEGATIVE
16	0016-280115	4	M	U	III	SWAB	NEGATIVE	POSITIVE
17	0017-180215	5	F	U	III	SWAB	POSITIVE	POSITIVE
18	0018-180215	38	M	U	II	SWAB	POSITIVE	NEGATIVE
19	0019-250215	1	F	N	I	FNA	NEGATIVE	NEGATIVE
20	0020-030415	39	F	U	I	SWAB	POSITIVE	POSITIVE
21	0021-030415	52	F	U	II	SWAB	POSITIVE	NEGATIVE
22	0022-110415	30	F	U	III	SWAB	POSITIVE	POSITIVE
23	0023-110415	20	F	U	II	SWAB	NEGATIVE	POSITIVE
24	0024-110415	35	F	U	I	SWAB	POSITIVE	POSITIVE
25	0025-150415	25	M	U	N/A	SWAB	NEGATIVE	NEGATIVE
26	0026-150415	50	F	U	III	SWAB	POSITIVE	NEGATIVE
27	0027-130515	9	F	U	II	SWAB	POSITIVE	POSITIVE
28	0028-050615	79	F	U	III	SWAB	POSITIVE	POSITIVE
29	0029-251115	30	F	U	II	SWAB	NEGATIVE	NEGATIVE
30	0030-090116	70	F	U	II	SWAB	POSITIVE	POSITIVE
31	0031-080316	40	M	U	II	SWAB	NEGATIVE	NEGATIVE
32	0032-180316	16	M	U	I	SWAB	POSITIVE	POSITIVE
33	0033-050416	76	M	U	I	SWAB	POSITIVE	POSITIVE
34	0034-050516	10	M	U	I	SWAB	NEGATIVE	NEGATIVE
35	0035-200516	27	M	U	I	SWAB	POSITIVE	POSITIVE
36	0036-240516	77	M	U	N/A	SWAB	NEGATIVE	POSITIVE
37	0037-220616	10	F	U	II	SWAB	POSITIVE	POSITIVE
38	0038-220616	48	M	U	II	FNA	POSITIVE	POSITIVE
39	0039-290616	66	M	U	I	FNA	POSITIVE	POSITIVE
40	0040-130716	53	M	U	III	SWAB	NEGATIVE	POSITIVE
41	0041-200716	66	F	U	II	SWAB	NEGATIVE	POSITIVE
42	0042-250716	59	F	U	II	SWAB	NEGATIVE	NEGATIVE
43	0043-270716	11	M	U	I	SWAB	NEGATIVE	POSITIVE
44	0044-290716	54	F	U	I	SWAB	POSITIVE	POSITIVE
45	0045-090816	52	F	U	I	SWAB	NEGATIVE	NEGATIVE
46	0046-110816	15	M	U	III	SWAB	NEGATIVE	NEGATIVE
47	0047-110816	31	F	U	I	SWAB	NEGATIVE	NEGATIVE
48	0048-170816	48	M	U	III	SWAB	POSITIVE	POSITIVE
49	0049-310816	46	M	U	III	SWAB	POSITIVE	POSITIVE
50	0050-310816	16	F	U	III	SWAB	POSITIVE	POSITIVE
51	0051-050916	6	F	U	N/A	SWAB	POSITIVE	POSITIVE
52	0052-110916	55	F	U	III	SWAB	NEGATIVE	NEGATIVE
53	0053-110916	19	F	U	III	SWAB	POSITIVE	NEGATIVE
54	0054-130916	29	F	U	II	SWAB	NEGATIVE	NEGATIVE
55	0055-140916	42	F	U	II	SWAB	POSITIVE	POSITIVE
56	0056-230916	50	M	U	I	SWAB	POSITIVE	NEGATIVE
57	0057-280916	86	F	U	I	FNA	POSITIVE	POSITIVE
58	0058-081016	5	F	U	I	SWAB	NEGATIVE	NEGATIVE
59	0059-201016	37	F	U	II	SWAB	NEGATIVE	NEGATIVE
60	0060-261016	65	F	U	II	SWAB	POSITIVE	POSITIVE
61	0061-261016	14	M	U	N/A	SWAB	POSITIVE	POSITIVE
62	0062-261016	83	M	U	II	SWAB	POSITIVE	POSITIVE
63	0063-051116	72	F	U	II	SWAB	POSITIVE	POSITIVE
64	0064-171116	38	F	U	I	SWAB	POSITIVE	NEGATIVE
65	0065-231116	8	M	U	N/A	SWAB	NEGATIVE	NEGATIVE
66	0066-301116	6	M	U	II	FNA	NEGATIVE	POSITIVE
67	0067-301116	62	F	U	II	SWAB	NEGATIVE	NEGATIVE
68	0068-081216	66	F	U	I	SWAB	POSITIVE	POSITIVE
69	0069-081216	37	M	U	I	SWAB	POSITIVE	POSITIVE
70	0070-081216	28	F	U	I	SWAB	POSITIVE	POSITIVE
71	0071-151216	62	F	U	I	SWAB	NEGATIVE	NEGATIVE
72	0072-241216	85	F	U	II	SWAB	NEGATIVE	POSITIVE
73	0073-281216	41	F	U	I	SWAB	NEGATIVE	POSITIVE
74	0074-020117	58	M	U	I	SWAB	NEGATIVE	NEGATIVE
75	0075-030117	28	F	U	II	SWAB	POSITIVE	POSITIVE
76	0076-100117	41	F	U	II	SWAB	NEGATIVE	NEGATIVE
77	0077-160117	93	M	U	III	SWAB	NEGATIVE	NEGATIVE
78	0078-180116	9	M	U	III	SWAB	NEGATIVE	NEGATIVE
79	0079-180117	22	M	U	I	SWAB	NEGATIVE	NEGATIVE
80	0080-250117	54	M	U	II	SWAB	NEGATIVE	NEGATIVE
81	0081-250117	21	M	N	II	FNA	NEGATIVE	NEGATIVE
82	0082-250117	60	F	U	N/A	SWAB	POSITIVE	NEGATIVE
83	0083-250117	85	M	U	I	SWAB	NEGATIVE	NEGATIVE
84	0084-010217	10	F	U	N/A	SWAB	NEGATIVE	POSITIVE
85	0085-010217	49	F	U	II	SWAB	POSITIVE	NEGATIVE
86	0086-010217	18	M	U	II	SWAB	NEGATIVE	NEGATIVE
87	0087-020217	65	F	N	I	FNA	NEGATIVE	NEGATIVE
88	0088-170217	61	M	U	N/A	SWAB	POSITIVE	POSITIVE
89	0089-170217	41	F	U	III	SWAB	NEGATIVE	NEGATIVE
90	0090-170217	70	M	U	III	SWAB	NEGATIVE	POSITIVE
91	0091-170217	65	M	U	I	SWAB	POSITIVE	POSITIVE
92	0092-170217	67	F	U	II	SWAB	POSITIVE	NEGATIVE
93	0093-170217	78	F	U	III	SWAB	NEGATIVE	NEGATIVE
94	0094-170217	15	M	N	N/A	FNA	POSITIVE	POSITIVE
95	0095-150217	31	F	U	N/A	SWAB	NEGATIVE	NEGATIVE
96	0096-170217	24	F	U	II	SWAB	NEGATIVE	POSITIVE
97	0097-220217	35	M	U	II	SWAB	NEGATIVE	POSITIVE
98	0098-220217	40	F	U	I	SWAB	NEGATIVE	NEGATIVE
99	0099-230217	5	M	U	III	SWAB	NEGATIVE	NEGATIVE
100	0100-160217	29	F	U	I	SWAB	NEGATIVE	NEGATIVE
101	0101-160217	77	M	U	I	SWAB	NEGATIVE	POSITIVE
102	0102-020317	66	M	U	I	SWAB	NEGATIVE	NEGATIVE
103	0104-090317	70	M	U	I	SWAB	POSITIVE	POSITIVE
104	0105-150317	10	F	U	N/A	SWAB	NEGATIVE	NEGATIVE
105	0106-140317	50	F	U	I	SWAB	NEGATIVE	NEGATIVE
106	0107-120417	51	F	U	III	SWAB	POSITIVE	POSITIVE
107	0108-270317	6	M	U	I	SWAB	POSITIVE	POSITIVE
108	0109-120417	27	F	U	II	SWAB	NEGATIVE	NEGATIVE
109	0110-120417	24	M	U	I	SWAB	NEGATIVE	NEGATIVE
110	0111-030517	68	M	U	II	SWAB	NEGATIVE	NEGATIVE
111	0112-150517	60	F	U	III	SWAB	POSITIVE	NEGATIVE
112	0113-150517	35	F	U	II	SWAB	POSITIVE	NEGATIVE
113	0114-280417	67	M	U	III	SWAB	NEGATIVE	NEGATIVE
114	0115-120517	59	M	U	III	SWAB	POSITIVE	NEGATIVE
115	0116-240417	54	M	U	I	SWAB	NEGATIVE	NEGATIVE
116	0117-040517	62	M	U	II	SWAB	NEGATIVE	NEGATIVE
117	0118-170517	13	M	U	N/A	SWAB	POSITIVE	NEGATIVE
118	0119-170517	28	F	U	I	SWAB	POSITIVE	POSITIVE
119	0120-300517	67	F	U	I	SWAB	POSITIVE	NEGATIVE
120	0121-310517	30	F	U	II	SWAB	POSITIVE	NEGATIVE
121	0122-010617	45	F	U	I	SWAB	NEGATIVE	NEGATIVE
122	0123-010617	50	F	U	I	SWAB	POSITIVE	NEGATIVE
123	0124-050617	3	F	U	I	SWAB	NEGATIVE	NEGATIVE
124	0125-070617	45	F	U	I	SWAB	POSITIVE	NEGATIVE
125	0126-070617	7	M	U	I	SWAB	POSITIVE	NEGATIVE
126	0127-070617	28	M	U	III	SWAB	POSITIVE	NEGATIVE
127	0128-240617	28	F	U	II	SWAB	POSITIVE	NEGATIVE
128	0129-270617	55	F	U	III	SWAB	NEGATIVE	NEGATIVE
129	0130-070717	69	M	U	II	SWAB	POSITIVE	POSITIVE
130	0131-070717	57	M	U	II	SWAB	POSITIVE	POSITIVE
131	0132-120717	19	M	U	II	SWAB	NEGATIVE	NEGATIVE
132	0133-120717	70	M	U	III	SWAB	POSITIVE	POSITIVE
133	0134-120717	28	M	U	II	SWAB	NEGATIVE	NEGATIVE
134	0135-130717	13	F	U	I	SWAB	POSITIVE	POSITIVE
135	0136-250717	33	M	U	II	SWAB	NEGATIVE	NEGATIVE
136	0137-260717	13	F	U	II	SWAB	POSITIVE	POSITIVE
137	0138-090817	51	F	U	III	SWAB	NEGATIVE	NEGATIVE
138	0139-181017	51	M	U	I	SWAB	NEGATIVE	NEGATIVE
139	0140-181017	59	M	U	N/A	SWAB	NEGATIVE	NEGATIVE
140	0141-181017	81	F	U	III	SWAB	NEGATIVE	POSITIVE
141	0142-251017	26	F	U	N/A	SWAB	NEGATIVE	POSITIVE
142	0143-271117	38	F	U	III	SWAB	NEGATIVE	NEGATIVE
143	0144-301117	75	M	U	III	SWAB	NEGATIVE	NEGATIVE
144	0145-301117	51	F	U	I	SWAB	POSITIVE	NEGATIVE
145	0146-301117	6	F	U	I	SWAB	NEGATIVE	NEGATIVE
146	0147-061217	22	F	U	N/A	SWAB	NEGATIVE	NEGATIVE
147	0148-170118	23	M	U	II	SWAB	NEGATIVE	NEGATIVE
148	0149-120518	28	F	U	II	SWAB	NEGATIVE	NEGATIVE
149	0152-050718	59	M	U	N/A	SWAB	POSITIVE	POSITIVE
150	0156-300718	27	M	U	N/A	SWAB	POSITIVE	POSITIVE
151	0157-080818	49	F	N	N/A	FNA	NEGATIVE	NEGATIVE
152	0158-080818	50	M	U	N/A	SWAB	NEGATIVE	NEGATIVE
153	0159-080818	31	F	U	I	SWAB	NEGATIVE	POSITIVE
154	0160-080818	60	M	U	III	SWAB	NEGATIVE	POSITIVE
155	0163-150818	70	M	U	II	SWAB	POSITIVE	POSITIVE
156	0168-190918	25	M	U	III	SWAB	POSITIVE	NEGATIVE
157	0169-260918	64	M	U	III	SWAB	POSITIVE	NEGATIVE
158	0170-051018	20	F	E	I	SWAB	NEGATIVE	NEGATIVE
159	0171-051018	16	F	Q	II	SWAB	NEGATIVE	NEGATIVE
160	0172-101018	14	F	U	N/A	SWAB	NEGATIVE	NEGATIVE
161	0173-171018	55	F	U	II	SWAB	POSITIVE	POSITIVE
162	0174-171018	32	M	U	III	SWAB	NEGATIVE	POSITIVE
163	0175-221018	42	M	U	II	SWAB	NEGATIVE	NEGATIVE
164	0176-221018	46	M	U	N/A	SWAB	NEGATIVE	NEGATIVE
165	0177-221018	35	M	U	N/A	SWAB	NEGATIVE	NEGATIVE
166	0178-221018	70	F	U	N/A	SWAB	NEGATIVE	NEGATIVE
167	0179-221018	54	M	U	N/A	SWAB	NEGATIVE	NEGATIVE
168	0180-231018	70	M	U	II	SWAB	NEGATIVE	NEGATIVE
169	0181-231018	72	M	U	I	SWAB	NEGATIVE	NEGATIVE
170	0182-231018	75	F	U	II	SWAB	NEGATIVE	NEGATIVE
171	0183-231018	24	F	E	II	SWAB	NEGATIVE	NEGATIVE
172	0184-231018	80	F	U	II	SWAB	NEGATIVE	NEGATIVE
173	0185-231018	65	F	U	I	SWAB	NEGATIVE	NEGATIVE
174	0186-231018	69	M	U	I	SWAB	NEGATIVE	NEGATIVE
175	0187-241018	75	F	U	III	SWAB	NEGATIVE	NEGATIVE
176	0188-241018	48	F	U	II	SWAB	POSITIVE	NEGATIVE
177	0189-261018	35	M	U	III	SWAB	NEGATIVE	NEGATIVE
178	0190-261018	80	F	E	III	SWAB	POSITIVE	POSITIVE
179	0191-051118	11	F	U	III	SWAB	NEGATIVE	NEGATIVE
180	0193-061118	50	M	U	II	SWAB	NEGATIVE	NEGATIVE
181	0194-071118	12	F	U	I	SWAB	NEGATIVE	NEGATIVE
182	0195-071118	43	M	U	II	SWAB	NEGATIVE	POSITIVE
183	0196-071118	16	M	U	II	SWAB	NEGATIVE	POSITIVE
184	0197-071118	12	M	U	I	SWAB	NEGATIVE	NEGATIVE
185	0198-071118	38	F	U	I	SWAB	NEGATIVE	NEGATIVE
186	0199-071118	10	M	U	N/A	SWAB	NEGATIVE	NEGATIVE
187	0200-081118	19	F	U	I	SWAB	NEGATIVE	NEGATIVE
188	0201-081118	10	M	U	I	SWAB	NEGATIVE	NEGATIVE
189	0203-091118	19	M	U	II	SWAB	POSITIVE	NEGATIVE
190	0204-101118	32	F	U	I	SWAB	POSITIVE	POSITIVE
191	0205-101118	45	M	U	II	SWAB	POSITIVE	POSITIVE
192	0206-121118	81	M	U	III	SWAB	POSITIVE	POSITIVE
193	0207-131118	77	M	U	I	SWAB	NEGATIVE	NEGATIVE
194	0208-131118	92	F	U	I	SWAB	NEGATIVE	NEGATIVE
195	0209-131118	65	F	U	I	SWAB	POSITIVE	POSITIVE
196	0210-131118	72	M	U	II	SWAB	NEGATIVE	NEGATIVE
197	0211-141118	71	M	U	I	SWAB	NEGATIVE	NEGATIVE
198	0212-141118	26	M	U	III	SWAB	NEGATIVE	NEGATIVE
199	0213-141118	41	M	U	I	SWAB	POSITIVE	POSITIVE
200	0214-141118	71	M	U	I	SWAB	NEGATIVE	NEGATIVE
201	0215-151118	10	F	U	I	SWAB	NEGATIVE	NEGATIVE
202	0216-151118	10	F	U	I	SWAB	NEGATIVE	NEGATIVE
203	0217-151118	40	M	U	II	SWAB	NEGATIVE	NEGATIVE
204	0218-161118	70	F	U	II	SWAB	NEGATIVE	NEGATIVE
205	0219-161118	49	F	U	II	SWAB	NEGATIVE	NEGATIVE
206	0220-161118	60	M	U	II	SWAB	NEGATIVE	NEGATIVE
207	0221-161118	54	M	U	II	SWAB	NEGATIVE	NEGATIVE
208	0222-161118	85	F	U	II	SWAB	NEGATIVE	NEGATIVE
209	0223-161118	83	M	U	II	SWAB	NEGATIVE	NEGATIVE
210	0224-171118	49	F	U	II	SWAB	NEGATIVE	NEGATIVE
211	0225-171118	11	M	U	II	SWAB	NEGATIVE	NEGATIVE
212	0226-171218	17	F	U	II	SWAB	NEGATIVE	NEGATIVE
213	0227-191118	68	M	U	III	SWAB	POSITIVE	POSITIVE
214	0228-191118	2	M	U	I	SWAB	NEGATIVE	NEGATIVE
215	0229-191118	42	F	E	II	SWAB	NEGATIVE	NEGATIVE
216	0230-201118	64	M	U	II	SWAB	NEGATIVE	NEGATIVE
217	0231-201118	56	M	U	I	SWAB	NEGATIVE	NEGATIVE
218	0232-201118	23	M	U	II	SWAB	NEGATIVE	NEGATIVE
219	0233-201118	57	F	U	II	SWAB	NEGATIVE	NEGATIVE
220	0234-201118	38	F	U	II	SWAB	NEGATIVE	NEGATIVE
221	0235-211118	43	F	U	I	SWAB	NEGATIVE	NEGATIVE
222	0236-221118	43	F	U	III	SWAB	NEGATIVE	NEGATIVE
223	0237-221118	93	F	U	III	SWAB	NEGATIVE	NEGATIVE
224	0238-221118	82	F	U	N/A	SWAB	NEGATIVE	NEGATIVE
225	0239-231118	82	F	U	III	SWAB	NEGATIVE	POSITIVE
226	0240-231118	80	F	U	III	SWAB	NEGATIVE	POSITIVE
227	0241-231118	83	F	U	II	SWAB	NEGATIVE	NEGATIVE
228	0242-231118	16	M	E	II	SWAB	POSITIVE	POSITIVE
229	0243-261118	94	M	U	I	SWAB	NEGATIVE	NEGATIVE
230	0244-261118	10	F	U	II	SWAB	NEGATIVE	POSITIVE
231	0245-261118	65	M	U	III	SWAB	NEGATIVE	NEGATIVE
232	0246-271118	65	F	U	III	SWAB	NEGATIVE	NEGATIVE
233	0247-271118	79	F	U	III	SWAB	NEGATIVE	NEGATIVE
234	0248-271118	30	F	U	II	SWAB	NEGATIVE	NEGATIVE
235	0249-271118	30	F	U	II	SWAB	NEGATIVE	NEGATIVE
236	0250-281118	60	F	U	III	SWAB	NEGATIVE	NEGATIVE
237	0251-281118	10	M	U	I	SWAB	POSITIVE	POSITIVE
238	0252-281118	63	M	U	II	SWAB	NEGATIVE	POSITIVE
239	0253-281118	35	F	U	N/A	SWAB	NEGATIVE	NEGATIVE
240	0254-281118	10	M	U	I	SWAB	POSITIVE	NEGATIVE
241	0255-291118	17	F	U	II	SWAB	NEGATIVE	POSITIVE
242	0256-291118	48	M	U	I	SWAB	POSITIVE	POSITIVE
243	0257-291118	42	M	U	I	SWAB	NEGATIVE	NEGATIVE
244	0258-291118	48	M	U	I	SWAB	POSITIVE	POSITIVE
245	0259-031218	64	F	U	II	SWAB	NEGATIVE	NEGATIVE
246	0260-301118	27	M	Q	N/A	FNA	NEGATIVE	NEGATIVE
247	0262-031218	17	M	U	II	SWAB	NEGATIVE	NEGATIVE
248	0263-031218	36	M	U	I	SWAB	NEGATIVE	POSITIVE
249	0264-041218	68	F	U	III	SWAB	NEGATIVE	NEGATIVE
250	0265-051218	28	F	U	II	SWAB	NEGATIVE	NEGATIVE
251	0266-051218	81	M	U	I	SWAB	NEGATIVE	POSITIVE
252	0267-051218	30	M	U	II	SWAB	NEGATIVE	NEGATIVE
253	0268-051218	52	M	U	III	SWAB	NEGATIVE	POSITIVE
254	0269-141218	48	F	U	III	SWAB	NEGATIVE	NEGATIVE
255	0270-061218	54	F	U	III	SWAB	NEGATIVE	NEGATIVE
256	0271-141218	46	F	U	I	SWAB	NEGATIVE	NEGATIVE
257	0272-121218	43	M	U	III	SWAB	NEGATIVE	NEGATIVE
258	0273-121218	66	F	U	I	SWAB	POSITIVE	NEGATIVE
259	0274-121218	56	F	U	I	SWAB	NEGATIVE	NEGATIVE
260	0275-121218	44	F	U	II	SWAB	NEGATIVE	NEGATIVE
261	0276-121218	56	M	U	III	SWAB	NEGATIVE	NEGATIVE
262	0277-121218	38	M	U	II	SWAB	NEGATIVE	NEGATIVE
263	0278-131218	6	M	U	I	SWAB	NEGATIVE	NEGATIVE
264	0279-131218	11	M	U	II	SWAB	NEGATIVE	NEGATIVE
265	0280-131218	29	M	U	I	SWAB	POSITIVE	POSITIVE
266	0281-131218	7	M	U	I	SWAB	POSITIVE	POSITIVE
267	0282-131218	40	F	N	I	FNA	POSITIVE	POSITIVE
268	0283-131218	9	M	U	I	SWAB	NEGATIVE	NEGATIVE
269	0284-131218	11	M	U	I	SWAB	NEGATIVE	NEGATIVE
270	0285-131218	10	F	U	I	SWAB	NEGATIVE	NEGATIVE
271	0286-141218	10	M	U	I	SWAB	POSITIVE	POSITIVE
272	0287-141218	16	M	U	I	SWAB	NEGATIVE	NEGATIVE
273	0288-141218	24	F	U	II	SWAB	NEGATIVE	NEGATIVE
274	0289-121218	12	M	U	II	SWAB	NEGATIVE	NEGATIVE
275	0290-141218	60	F	U	N/A	SWAB	POSITIVE	POSITIVE
276	0291-061218	12	F	U	I	SWAB	POSITIVE	POSITIVE
277	0292-151218	12	M	U	III	SWAB	POSITIVE	POSITIVE
278	0293-171218	47	M	U	II	SWAB	NEGATIVE	NEGATIVE
279	0294-181218	45	F	U	II	SWAB	NEGATIVE	NEGATIVE
280	0295-211218	68	M	U	III	SWAB	NEGATIVE	NEGATIVE
281	0296-090119	17	M	U	III	SWAB	POSITIVE	POSITIVE
282	0297-160119	41	M	U	I	SWAB	NEGATIVE	NEGATIVE
283	0298-160119	20	M	U	III	SWAB	NEGATIVE	POSITIVE
284	0299-160119	39	F	U	II	SWAB	NEGATIVE	NEGATIVE
285	0300-160119	25	F	U	I	SWAB	NEGATIVE	NEGATIVE
286	0307-300119	80	M	U	III	SWAB	NEGATIVE	POSITIVE
287	0308-300119	12	M	U	III	SWAB	NEGATIVE	NEGATIVE
288	0309-310119	14	F	U	III	SWAB	NEGATIVE	NEGATIVE
289	0310-310119	61	M	U	III	FNA	POSITIVE	POSITIVE
290	0311-060219	41	F	U	III	SWAB	NEGATIVE	NEGATIVE
291	0312-060219	42	M	U	III	SWAB	NEGATIVE	NEGATIVE
292	0313-070219	17	F	U	III	SWAB	NEGATIVE	NEGATIVE
293	0315-120219	43	M	U	I	SWAB	POSITIVE	POSITIVE
294	0316-120219	36	F	U	III	SWAB	POSITIVE	NEGATIVE
295	0317-130219	60	M	Q	II	SWAB	NEGATIVE	NEGATIVE
296	0318-130219	16	M	U	II	SWAB	NEGATIVE	NEGATIVE
297	0319-140219	12	F	U	I	SWAB	NEGATIVE	NEGATIVE
298	0320-140219	50	M	O	II	SWAB	NEGATIVE	NEGATIVE
299	0321-140219	46	F	U	I	SWAB	NEGATIVE	NEGATIVE
300	0322-140219	29	M	U	II	SWAB	NEGATIVE	NEGATIVE
301	0323-150219	39	M	U	III	SWAB	NEGATIVE	NEGATIVE
302	0324-150219	38	M	U	II	SWAB	NEGATIVE	NEGATIVE
303	0325-200219	60	M	U	III	SWAB	NEGATIVE	NEGATIVE
304	0326-200219	48	F	U	II	SWAB	POSITIVE	POSITIVE
305	0327-200219	81	M	U	II	SWAB	POSITIVE	NEGATIVE
306	0328-200219	11	F	U	III	SWAB	NEGATIVE	NEGATIVE
307	0329-200219	15	M	U	III	SWAB	NEGATIVE	POSITIVE
308	0330-200219	39	M	U	III	SWAB	POSITIVE	NEGATIVE
309	0331-021119	55	F	O	I	SWAB	NEGATIVE	NEGATIVE
310	0332-270219	86	F	E	I	SWAB	NEGATIVE	NEGATIVE
311	0333-280219	89	M	U	N/A	SWAB	NEGATIVE	NEGATIVE
312	0334-280219	50	F	E	II	SWAB	NEGATIVE	NEGATIVE
313	0335-110319	24	F	U	III	SWAB	POSITIVE	POSITIVE
314	0336-110319	11	F	U	III	SWAB	POSITIVE	POSITIVE
315	0338-210319	40	M	U	III	SWAB	NEGATIVE	NEGATIVE
316	0339-290319	16	F	U	III	SWAB	NEGATIVE	NEGATIVE
317	0340-290319	55	F	U	III	SWAB	NEGATIVE	NEGATIVE
318	0341-290319	10	F	U	II	SWAB	NEGATIVE	NEGATIVE
319	0342-290319	83	M	U	II	SWAB	NEGATIVE	NEGATIVE
320	0343-290319	34	M	U	I	SWAB	NEGATIVE	NEGATIVE
321	0344-030419	77	F	U	II	SWAB	NEGATIVE	NEGATIVE
322	0345-170419	25	F	U	III	SWAB	NEGATIVE	NEGATIVE
323	0349-240419	35	F	U	III	SWAB	NEGATIVE	NEGATIVE
324	0355-080519	31	M	U	II	SWAB	NEGATIVE	NEGATIVE
325	0356-070519	71	F	U	III	SWAB	NEGATIVE	NEGATIVE
326	0357-080519	27	M	U	III	SWAB	POSITIVE	NEGATIVE
327	0358-060519	47	F	U	III	SWAB	NEGATIVE	NEGATIVE
328	0359-100519	50	M	U	N/A	SWAB	POSITIVE	POSITIVE
329	0361-220519	24	F	U	III	SWAB	POSITIVE	NEGATIVE
330	0362-220519	32	M	U	II	SWAB	POSITIVE	NEGATIVE
331	0364-240519	11	M	E	III	FNA	POSITIVE	POSITIVE
332	0369-120619	30	M	U	I	SWAB	NEGATIVE	NEGATIVE
333	0370-120619	26	M	U	II	SWAB	POSITIVE	NEGATIVE
334	0371-120619	41	M	U	III	SWAB	NEGATIVE	NEGATIVE
335	0374-200619	36	F	U	N/A	SWAB	POSITIVE	POSITIVE
336	0375-010809	48	F	U	N/A	SWAB	NEGATIVE	NEGATIVE
337	0376-070819	56	F	U	I	SWAB	POSITIVE	NEGATIVE
338	0379-150719	74	M	U	N/A	SWAB	NEGATIVE	NEGATIVE
339	0380-180719	31	M	E	I	SWAB	POSITIVE	POSITIVE
340	0381-240719	14	M	U	III	SWAB	NEGATIVE	NEGATIVE
341	0382-290719	62	F	U	I	SWAB	POSITIVE	NEGATIVE
342	0383-300719	10	F	U	I	SWAB	NEGATIVE	NEGATIVE
343	0384-310719	47	F	U	I	SWAB	POSITIVE	POSITIVE
344	0385-310719	48	F	U	I	SWAB	POSITIVE	NEGATIVE
345	0386-310719	47	F	U	I	SWAB	POSITIVE	NEGATIVE
346	0387-080819	26	M	U	II	SWAB	NEGATIVE	NEGATIVE
347	0388-080819	18	M	U	III	SWAB	NEGATIVE	NEGATIVE
348	0389-080819	33	F	N	N/A	FNA	NEGATIVE	NEGATIVE
349	0390-080819	48	M	U	I	SWAB	NEGATIVE	NEGATIVE
350	0391-080819	63	F	U	II	SWAB	NEGATIVE	NEGATIVE
351	0392-080819	15	M	U	I	SWAB	NEGATIVE	NEGATIVE
352	0393-080819	45	M	U	II	SWAB	POSITIVE	POSITIVE
353	0394-130819	16	F	U	III	SWAB	NEGATIVE	NEGATIVE
354	0395-130819	92	M	U	I	SWAB	NEGATIVE	NEGATIVE
355	0396-130819	92	F	U	II	SWAB	NEGATIVE	NEGATIVE
356	0397-140819	21	M	E	I	FNA	NEGATIVE	NEGATIVE
357	0398-140819	19	M	U	III	FNA	NEGATIVE	NEGATIVE
358	0399-190819	75	F	U	N/A	SWAB	POSITIVE	NEGATIVE
359	0400-190819	75	F	U	II	SWAB	POSITIVE	POSITIVE
360	0401-190819	86	F	U	II	SWAB	NEGATIVE	NEGATIVE
361	0402-220819	73	M	U	II	SWAB	NEGATIVE	NEGATIVE
362	0403-230819	8	M	U	II	SWAB	POSITIVE	POSITIVE
363	0404-250819	67	M	U	I	SWAB	NEGATIVE	NEGATIVE
364	0405-270819	39	F	U	I	SWAB	NEGATIVE	NEGATIVE
365	0406-280819	34	F	U	II	SWAB	NEGATIVE	NEGATIVE
366	0407-280819	56	M	U	N/A	SWAB	NEGATIVE	NEGATIVE
367	0408-091219	43	F	U	II	SWAB	NEGATIVE	NEGATIVE
368	0409-230919	7	M	U	I	SWAB	NEGATIVE	NEGATIVE
369	0410-250919	3	F	U	N/A	SWAB	POSITIVE	NEGATIVE
370	0411-250919	8	F	U	I	SWAB	POSITIVE	POSITIVE
371	0412-250919	8	F	U	II	SWAB	NEGATIVE	NEGATIVE
372	0413-250920	22	F	U	N/A	SWAB	POSITIVE	NEGATIVE
373	0414-260819	45	M	U	III	SWAB	NEGATIVE	NEGATIVE
374	0415-260919	40	F	U	II	SWAB	NEGATIVE	NEGATIVE
375	0416-270919	44	F	U	II	SWAB	NEGATIVE	NEGATIVE
376	0417-281019	36	F	U	I	SWAB	NEGATIVE	NEGATIVE
377	0418-281019	86	F	U	II	SWAB	NEGATIVE	NEGATIVE
378	0419-021119	6	M	U	I	SWAB	NEGATIVE	NEGATIVE
379	0420-281118	15	F	U	III	SWAB	NEGATIVE	NEGATIVE
380	0421-121119	39	F	U	III	SWAB	NEGATIVE	NEGATIVE
381	0422-111219	31	M	U	III	SWAB	NEGATIVE	NEGATIVE
382	0423-111219	82	M	U	I	SWAB	NEGATIVE	NEGATIVE
383	0424-131119	66	F	U	I	SWAB	POSITIVE	NEGATIVE
384	0425-191119	70	M	U	II	SWAB	NEGATIVE	NEGATIVE
385	0426-191119	50	F	U	I	SWAB	NEGATIVE	NEGATIVE
386	0427-191119	20	F	U	I	SWAB	NEGATIVE	NEGATIVE
387	0428-191119	35	F	U	II	SWAB	NEGATIVE	NEGATIVE
388	0429-201119	30	M	U	II	SWAB	NEGATIVE	NEGATIVE
389	0430-201119	40	M	U	II	SWAB	NEGATIVE	NEGATIVE
390	0431-261119	24	F	U	II	SWAB	NEGATIVE	NEGATIVE
391	0432-261119	14	M	U	N/A	SWAB	NEGATIVE	NEGATIVE
392	0433-261119	40	F	U	I	SWAB	NEGATIVE	NEGATIVE
393	0434-261119	86	F	U	I	SWAB	NEGATIVE	NEGATIVE
394	0435-261119	44	M	U	N/A	SWAB	NEGATIVE	NEGATIVE
395	0436-261119	76	M	U	N/A	SWAB	NEGATIVE	NEGATIVE
396	0437-261119	80	M	U	II	SWAB	NEGATIVE	NEGATIVE
397	0438-271119	23	M	U	I	SWAB	NEGATIVE	NEGATIVE
398	0439-271119	65	M	U	N/A	SWAB	NEGATIVE	NEGATIVE
399	0440-271119	53	M	U	II	SWAB	NEGATIVE	NEGATIVE
400	0441-271119	73	M	U	II	SWAB	NEGATIVE	NEGATIVE
401	0442-111219	12	M	U	I	SWAB	NEGATIVE	NEGATIVE
402	0444-161219	75	M	U	I	SWAB	NEGATIVE	NEGATIVE
403	0445-161219	57	F	U	II	SWAB	NEGATIVE	NEGATIVE
404	0446-161219	67	M	U	III	SWAB	NEGATIVE	NEGATIVE
405	0447-181219	70	F	U	III	SWAB	NEGATIVE	NEGATIVE
406	0448-181219	72	M	U	III	SWAB	NEGATIVE	NEGATIVE
407	0449-181219	60	M	U	III	SWAB	NEGATIVE	NEGATIVE
408	0451-211219	12	F	U	III	SWAB	NEGATIVE	NEGATIVE
409	0452-080120	40	F	U	N/A	SWAB	NEGATIVE	NEGATIVE
410	0453-020220	63	M	U	I	SWAB	NEGATIVE	NEGATIVE
411	0454-140220	30	M	U	II	SWAB	NEGATIVE	NEGATIVE
412	0455-140220	73	F	U	I	SWAB	NEGATIVE	NEGATIVE
413	0456-020320	50	M	U	I	SWAB	NEGATIVE	NEGATIVE
414	0457-030320	72	M	U	I	SWAB	NEGATIVE	NEGATIVE
415	0458-040320	54	M	U	I	SWAB	NEGATIVE	NEGATIVE
416	0459-050320	79	M	U	II	SWAB	NEGATIVE	NEGATIVE
417	0460-090320	62	M	U	I	SWAB	NEGATIVE	NEGATIVE
418	0461-090320	33	F	U	II	SWAB	NEGATIVE	NEGATIVE
419	0462-050320	75	M	U	N/A	SWAB	NEGATIVE	NEGATIVE
420	0463-310320	29	F	U	I	SWAB	NEGATIVE	NEGATIVE
421	0464-130420	46	M	U	II	SWAB	NEGATIVE	NEGATIVE
422	0465-130420	37	M	U	I	SWAB	NEGATIVE	NEGATIVE
423	0466-140420	70	F	U	II	SWAB	NEGATIVE	NEGATIVE
424	0467-150420	50	F	U	I	SWAB	NEGATIVE	NEGATIVE
425	0468-150420	70	M	U	I	SWAB	NEGATIVE	NEGATIVE
426	0469-150420	57	M	U	I	SWAB	NEGATIVE	NEGATIVE
427	0470-090520	30	F	U	I	SWAB	NEGATIVE	NEGATIVE
428	0471-080620	50	F	U	N/A	SWAB	NEGATIVE	NEGATIVE
429	0472-170620	59	F	U	N/A	SWAB	NEGATIVE	NEGATIVE
430	0473-170620	45	M	U	III	SWAB	POSITIVE	POSITIVE
431	0474-170620	66	F	U	III	SWAB	NEGATIVE	NEGATIVE
432	0475-170620	8	M	U	I	SWAB	NEGATIVE	NEGATIVE
433	0476-280620	34	F	U	II	SWAB	NEGATIVE	NEGATIVE
434	0477-280620	37	F	U	III	SWAB	NEGATIVE	NEGATIVE
435	0478-280620	72	M	U	II	SWAB	NEGATIVE	NEGATIVE
436	0479-280620	70	F	U	II	SWAB	NEGATIVE	NEGATIVE
437	0480-290620	56	F	U	I	SWAB	NEGATIVE	NEGATIVE
438	0481-290620	66	M	U	I	SWAB	NEGATIVE	NEGATIVE
439	0482-300620	19	M	U	III	SWAB	NEGATIVE	NEGATIVE
440	0485-010920	73	F	U	I	SWAB	NEGATIVE	NEGATIVE
441	0486-010920	43	F	U	I	SWAB	NEGATIVE	NEGATIVE
442	0487-010920	33	F	U	I	SWAB	NEGATIVE	NEGATIVE
443	0488-010920	37	F	U	II	SWAB	NEGATIVE	NEGATIVE
444	0489-010920	83	F	U	I	SWAB	NEGATIVE	NEGATIVE
445	0490-201020	9	F	U	I	SWAB	NEGATIVE	NEGATIVE
446	0491-181120	35	F	U	III	SWAB	NEGATIVE	NEGATIVE
447	0492-181120	58	M	U	I	SWAB	NEGATIVE	NEGATIVE
448	0493-091220	77	M	U	II	SWAB	POSITIVE	POSITIVE
449	0494-091220	49	M	U	N/A	SWAB	NEGATIVE	NEGATIVE
					II
					III
					II

## Sheet: KEY
KEY
Clinical form(s) - N: nodule, Q: plaque, E: oedema, U: ulcer, O: osteomyelitis, P: papule. A patient may have more than one lesion with more than one clinical form. You should write them by separating each with “/” (e.g. N/U/O).
Category - Category I: A single lesion ≤5 cm in diameter; Category II: A single lesion 5-15 cm in diameter; Category III: A single lesion >15 cm in diameter, multiple lesions, lesions at critical sites, osteomyelitis
